# Supplementary material for: Postural Change of the Annual Cicada (Tibicen linnei) Helps Facilitate Backward Flight
Source: Biomimetics (Basel). 2024 Apr 14;9(4):233. doi: 10.3390/biomimetics9040233 (PMC11048523; doi:10.3390/biomimetics9040233)
Supplement: Supplementary file 1 [file biomimetics-09-00233-s001.zip]

Archive with 5 entries (5 files):
- ESM/FigureS1_CCD#2-Forewing versus hindwing force.png
- ESM/VideoS1_Cicada#1_backwardflight.mp4
- ESM/VideoS2_cicada#2_backwardflight.mp4
- ESM/VideoS3_Periodical cicada (Magicicada spp) backward flight.mp4
- ESM/VideoS4_cicada#1-flow.mp4
